# Supplementary material for: Synthesis, Molecular Docking Analysis, and Biological Evaluations of Saccharide-Modified Sulfonamides as Carbonic Anhydrase IX Inhibitors
Source: Int J Mol Sci. 2021 Dec 19;22(24):13610. doi: 10.3390/ijms222413610 (PMC8704611; doi:10.3390/ijms222413610)
Supplement: Supplementary file 1 [file ijms-22-13610-s001.zip]

Archive with 1 entries (1 files):
- ijms-1473793- supplementary revised.pdf
